# Supplementary material for: Differential Responses of Methionine Sulfoxide Reductases A and B to Anoxia and Oxidative Stress in the Freshwater Turtle Trachemys scripta
Source: Metabolites. 2021 Jul 16;11(7):458. doi: 10.3390/metabo11070458 (PMC8304764; doi:10.3390/metabo11070458)
Supplement: Supplementary file 1 [file metabolites-11-00458-s001.zip]

Archive with 1 entries (1 files):
- metabolites-1265449-supplementary.pdf
